# Supplementary material for: Ventricular Angiography: A Forgotten Diagnostic Tool?
Source: Diagnostics (Basel). 2024 Jul 5;14(13):1434. doi: 10.3390/diagnostics14131434 (PMC11241469; doi:10.3390/diagnostics14131434)
Supplement: Supplementary file 1 [file diagnostics-14-01434-s001.zip]

Archive with 1 entries (1 files):
- diagnostics-2967342-supplementary.mp4
